# Supplementary material for: Untargeted Metabolomics on Skin Mucus Extract of Channa argus against Staphylococcus aureus: Antimicrobial Activity and Mechanism
Source: Foods. 2021 Dec 4;10(12):2995. doi: 10.3390/foods10122995 (PMC8701811; doi:10.3390/foods10122995)
Supplement: Supplementary file 1 [file foods-10-02995-s001.zip]

Archive with 1 entries (1 files):
- foods-1455883-supplementary.pdf
